# Supplementary material for: An AI model to estimate visual acuity based solely on cross-sectional OCT imaging of various diseases
Source: Graefes Arch Clin Exp Ophthalmol. 2023 May 11;261(10):2775–85. doi: 10.1007/s00417-023-06054-9 (PMC10543844; doi:10.1007/s00417-023-06054-9)
Supplement: Supplementary file 1 — Supplementary file1 (XLSX 10 KB) [file 417_2023_6054_MOESM1_ESM.xlsx]

## Sheet: Sheet1
S1 Table. The diseases of categorized as “Others”
Disease	Number of eyes
uveitis	18
reattached retina after surgery	11
retinitis pigmentosa	11
high myopia	10
macular dystrophy	10
tilted disk syndrome	6
angioid streaks	4
branch retinal artery occlusion	3
posterior staphyloma	3
retinal microaneurysm rupture	3
acute posterior multifocal placoid pigment epitheliopathy	2
avascular exudative hemorrhagic pigment epithelial detachment	2
pit macular syndrome	2
uveal effusion with microphthalmia	2
renal retinopathy	2
choroidal osteoma	2
acute zonal occult outer retinopathy	1
Coats disease	1
idiopathic choroidal neovascular membrane	1
macular telangiectasia type	1
retinitis due to mixed connective tissue disease	1
retinal fold due to orbital abscess	1
central retinal artery occlusion	1
metastatic retinal tumor	1
subretinal abscess	1
retinal angiomatosis	1
An AI model to estimate visual acuity based solely on cross-sectional OCT imaging of various diseases
Graefes Arch Clin Exp Ophthalmol
Satoru Inoda, Hidenori Takahashi, Yusuke Arai, Hironobu Tampo, Yoshitsugu Matsui, Hidetoshi Kawashima, and Yasuo Yanagi
Corresponding author: Hidenori Takahashi Department of Ophthalmology, Jichi Medical University E-mail: takahah-tky@umin.ac.jp
