# Supplementary material for: An AI model to estimate visual acuity based solely on cross-sectional OCT imaging of various diseases
Source: Graefes Arch Clin Exp Ophthalmol. 2023 May 11;261(10):2775–85. doi: 10.1007/s00417-023-06054-9 (PMC10543844; doi:10.1007/s00417-023-06054-9)
Supplement: Supplementary file 2 — Supplementary file2 (XLSX 11 KB) [file 417_2023_6054_MOESM2_ESM.xlsx]

## Sheet: Sheet1
S2 Table. Image characteristic
	AMD	DR	MH/ERM	RVO	CSC	mCNV	Other	Normal OCT	All
N	1017	73	310	98	140	84	388	590	2700
Male sex (%)	637 (62.6)	56 (76.7)	90 (29.0)	44 (44.9)	115 (82.1)	12 (14.3)	148 (38.1)	328 (55.6)	1430 (53.0)
Age (SD), y	75.6 (8.3)	66 (9.0)	71.2 (9.7)	71.7 (7.5)	58.9 (11.4)	69.6 (7.0)	67.4 (12.8)	70.3 (11.4)	71.3 (11.0)
Actual BCVA, mean (SD) (LogMAR [Snellen Equivalent])	0.435 [20/54] (0.457)	0.325 [20/42] (0.335)	0.240 [20/35] (0.310)	0.335 [20/43] (0.395)	0.123 [20/27] (0.209)	0.803 [20/127] (0.457)	0.419 [20/52] (0.553)	0.084 [20/24] (0.277)	0.322 [20/42] (0.443)
Estimated BCVA, mean (SD) ((LogMAR [Snellen Equivalent])	0.408 [20/51] (0.309)	0.333 [20/43] (0.278)	0.205 [20/32] (0.221)	0.230 [20/34] (0.234)	0.173 [20/30] (0.212)	0.685 [20/97] (0.266)	0.429 [20/54] (0.317)	0.097 [20/25] (0.200)	0.308 [20/41] (0.309)
Adjusted R2	0.38	0.11	0.18	0.15	0.18	0.42	0.23	0.22	0.38
p value	<0.001	<0.001	<0.001	<0.001	<0.001	<0.001	<0.001	<0.001	<0.001
AMD, age-related macular degeneration; BCVA, best-corrected visual acuity; CSC, central serous chorioretinopathy; DR, diabetic retinopathy; mCNV, myopic choroidal neovascularization; MH/ERM, macular hole or epithelial retinal membrane; OCT, optical coherence tomography; RVO, retinal vein occlusion.
An AI model to estimate visual acuity based solely on cross-sectional OCT imaging of various diseases
Graefes Arch Clin Exp Ophthalmol
Satoru Inoda, Hidenori Takahashi, Yusuke Arai, Hironobu Tampo, Yoshitsugu Matsui, Hidetoshi Kawashima, and Yasuo Yanagi
Corresponding author: Hidenori Takahashi Department of Ophthalmology, Jichi Medical University E-mail: takahah-tky@umin.ac.jp
