# Supplementary material for: An AI model to estimate visual acuity based solely on cross-sectional OCT imaging of various diseases
Source: Graefes Arch Clin Exp Ophthalmol. 2023 May 11;261(10):2775–85. doi: 10.1007/s00417-023-06054-9 (PMC10543844; doi:10.1007/s00417-023-06054-9)
Supplement: Supplementary file 3 — Supplementary file3 (XLSX 10 KB) [file 417_2023_6054_MOESM3_ESM.xlsx]

## Sheet: Sheet1
S3 Table. Differences between phakia and pseudophakia.
	Phakia	Pseudophakia	p value
N	1798	902
Age, mean, (SD), y*	68.7 (11.1)	76.5 (8.7)	<0.001
Sex, male [%] §	993 (55.2)	437 (48.5)	<0.001
Actual BCVA, mean (SD) (LogMAR/ [Snellen Equivalent]) §	0.302 [20/40] (0.425)	0.364 [20/46] (0.474)	<0.001
Estimated BCVA, mean (SD) (LogMAR/ [Snellen Equivalent])) §	0.271 [20/37] (0.290)	0.380 [20/48] (0.334)	<0.001
Adjusted R2	0.492	0.233
BCVA, best-corrected visual acuity. * One-way ANOVA. § Pearson’s t test.
An AI model to estimate visual acuity based solely on cross-sectional OCT imaging of various diseases
Graefes Arch Clin Exp Ophthalmol
Satoru Inoda, Hidenori Takahashi, Yusuke Arai, Hironobu Tampo, Yoshitsugu Matsui, Hidetoshi Kawashima, and Yasuo Yanagi
Corresponding author: Hidenori Takahashi
Department of Ophthalmology, Jichi Medical University
E-mail: takahah-tky@umin.ac.jp
