# Supplementary material for: An AI model to estimate visual acuity based solely on cross-sectional OCT imaging of various diseases
Source: Graefes Arch Clin Exp Ophthalmol. 2023 May 11;261(10):2775–85. doi: 10.1007/s00417-023-06054-9 (PMC10543844; doi:10.1007/s00417-023-06054-9)
Supplement: Supplementary file 4 — Supplementary file4 (XLSX 11 KB) [file 417_2023_6054_MOESM4_ESM.xlsx]

## Sheet: Sheet1
S4 Table. Accuracy by presence of phakia or pseudophakia and by disease group.
	R2	RSME	MAE	Number of images
AMD	0.373	0.361	0.267	1017
Phakia	0.456	0.338	0.247	716
Pseudophakia	0.17	0.412	0.313	301
DR	−0.115	0.351	0.263	73
Phakia	−0.151	0.382	0.267	31
Pseudophakia	−0.082	0.326	0.259	42
MH/ERM	0.088	0.295	0.22	310
Phakia	0.274	0.299	0.202	112
Pseudophakia	−0.104	0.293	0.23	198
RVO	0.961	0.003	<0.001	98
Phakia	0.211	0.401	0.289	77
Pseudophakia	0.742	0.304	0.232	21
CSC	−0.222	0.23	0.171	140
Phakia	−0.294	0.239	0.179	128
Pseudophakia	0.687	0.1	0.082	12
mCNV	0.355	0.364	0.297	84
Phakia	0.39	0.381	0.315	71
Pseudophakia	−1.233	0.258	0.198	13
Other	0.227	0.184	0.305	388
Phakia	0.393	0.322	0.218	239
Pseudophakia	0.07	0.669	0.446	149
Normal OCT	0.274	0.254	0.16	590
Phakia	0.069	0.19	0.137	424
Pseudophakia	0.151	0.37	0.121	166
AMD, age-related macular degeneration; DR, diabetic retinopathy; MH/ERM, macular hole or epithelial retinal membrane; RVO, retinal vein occlusion; CSC, central serous chorioretinopathy; mCNV, myopic choroidal neovascularization; OCT, optical coherence tomography; RSME, root square mean error; MAE, mean absolute error.
An AI model to estimate visual acuity based solely on cross-sectional OCT imaging of various diseases
Graefes Arch Clin Exp Ophthalmol
Satoru Inoda, Hidenori Takahashi, Yusuke Arai, Hironobu Tampo, Yoshitsugu Matsui, Hidetoshi Kawashima, and Yasuo Yanagi
Corresponding author: Hidenori Takahashi
Department of Ophthalmology, Jichi Medical University
E-mail: takahah-tky@umin.ac.jp
